# Supplementary material for: PAX7 Balances the Cell Cycle Progression via Regulating Expression of Dnmt3b and Apobec2 in Differentiating PSCs
Source: Cells. 2021 Aug 26;10(9):2205. doi: 10.3390/cells10092205 (PMC8472244; doi:10.3390/cells10092205)
Supplement: Supplementary file 1 [file cells-10-02205-s001.zip]

Archive with 3 entries (3 files):
- Figure S1 Florkowska et al R1.pdf
- Figure S2 Florkowska et al R1.pdf
- Figure S3 Florkowska et al R1.pdf
